# Supplementary material for: FGF-2 enhances fibrogenetic changes in TGF-β2 treated human conjunctival fibroblasts
Source: Sci Rep. 2022 Sep 26;12:16006. doi: 10.1038/s41598-022-20036-7 (PMC9512844; doi:10.1038/s41598-022-20036-7)
Supplement: Supplementary file 2 — Supplementary Information 2. [file 41598_2022_20036_MOESM2_ESM.xlsx]

## Sheet: Sheet1
Supplemental Table 1. The sequences of primers and probes used in this study.
Sequence			Exon Location	RefSeq
				Number
human RPLP0	Probe	5'-/56-FAM/CCCTGTCTT/ZEN/CCCTGGGCATCAC/3IABkFQ/-3'	2-3	NM_001002
	Primer2	5'-TCGTCTTTAAACCCTGCGTG-3'
	Primer1	5'-TGTCTGCTCCCACAATGAAAC-3'
human COL1A1	Probe	5'-/56-FAM/TCGAGGGCC/ZEN/AAGACGAAGACATC/3IABkFQ/-3'	1-2	NM_000088
	Primer2	5'-GACATGTTCAGCTTTGTGGAC-3'
	Primer1	5'-TTCTGTACGCAGGTGATTGG-3'
human COL4A1	Probe	5’-/56-FAM/TCATACAGA/ZEN/CTTGGCAGCGGCT/3IABkFQ/-3’	51-52	NM_001845
	Primer2	5’-AGAGAGGAGCGAGATGTTCA-3’
	Primer1	5’-TGAGTCAGGCTTCATTATGTTCT-3’
human COL6A1	Primer2	5'-CCTCGTGGACAAAGTCAAGT-3'	2-3	NM_001848
	Primer1	5'-GTGAGGCCTTGGATGATCTC-3'
human FN1	Primer2	5'-CGTCCTAAAGACTCCATGATCTG-3'	3-4	NM_212482
	Primer1	5'-ACCAATCTTGTAGGACTGACC-3'
human αSMA	Probe	5'-/56-FAM/AGACCCTGT/ZEN/TCCAGCCATCCTTC/3IABkFQ/-3'	8-9	NM_001613
	Primer2	5'-AGAGTTACGAGTTGCCTGATG-3'
	Primer1	5'-CTGTTGTAGGTGGTTTCATGGA-3'
human TIMP1	Probe	5’-/56-FAM/TCAACCAGA/ZEN/CCACCTTATACCAGCG/3IABkFQ/-3’	2-4	NM_003254
	Primer2	5’-CCTTCTGCAATTCCGACCT-3’
	Primer1	5’-GCTTGGAACCCTTTATACATCTTG-3’
human TIMP2	Probe	5’-/56-FAM/TCTCATTGC/ZEN/AGGAAAGGCCGAGG/3IABkFQ/-3’	3-4	NM_003255
	Primer2	5’-GACGTTGGAGGAAAGAAGGA-3’
	Primer1	5’-TGTGGTTCAGGCTCTTCTTC-3’
human TIMP3	Probe	5’-/56-FAM/CCTCCTTTA/ZEN/CCAGCTTCTTCCCCAC/3IABkFQ/-3’	1-3	NM_000362
	Primer2	5’-CCTTCTGCAACTCCGACATC-3’
	Primer1	5’-CGGTACATCTTCATCTGCTTGA-3’
human TIMP4	Probe	5’-/56-FAM/ACTGAGGAC/ZEN/CTGACCAGTCAAGAGA/3IABkFQ/-3’	3-4	NM_003256
	Primer2	5’-GGTTTGAGAAAGTCAAGGATGTTC-3’
	Primer1	5’-GTTGCACAGATGGATGAAGAC-3’
human MMP2	Primer2	5’-TCCACCACCTACAACTTTGAG-3’	6-7	NM_004530
	Primer1	5’-GTGCAGCTGTCATAGGATGT-3’
human MMP9	Primer2	5’-ACATCGTCATCCAGTTTGGTG-3’	3-4	NM_004994
	Primer1	5’-CGTCGAAATGGGCGTCT-3’
human MMP14	Primer2	5’-TTCGCCGACTAAGCAGAAG-3’	1-1	NM_004995
	Primer1	5’-CTTGAATTCCTAGACCGCTGT-3’
human GRP78	Forward	5'-CATCACGCCGTCCTATGTCG-3'		NM_005347
	Reverse	5'-CGTCAAAGACCGTGTTCTCG-3'
human GRP94	Forward	5'-CTGGGACTGGGAACTTATGAATG-3'		NM_003299
	Reverse	5'-TCCATATTCGTCAAACAGACCAC-3'
human sXBP	Forward	5'-GGTCTGCTGAGTCCGCAGCAGG-3'		AB076384
	Reverse	5'-GGGCTTGGTATATATGTGG-3'
human tXBP	Forward	5'-AGTAGCAGCTCAGACTGCCA-3'		NM_005080
	Reverse	5'-CCTGGTTCTCAACTACAAGGC-3'
human CHOP	Forward	5'-GGAGAACCAGGAAACGGAAAC-3'		NM_004083
	Reverse	5'-TCTCCTTCATGCGCTGCTTT-3'
